# Supplementary material for: Political commitment and implementation: the health system response to violence against women in Mexico
Source: Health Policy Plan. 2025 Mar 8;40(5):519–30. doi: 10.1093/heapol/czaf012 (PMC12063586; doi:10.1093/heapol/czaf012)
Supplement: czaf012_Supp [file czaf012_supp.zip]

Archive with 1 entries (1 files):
- Table 5.docx
